# Supplementary material for: Skeletal dysplasia-causing TRPV4 mutations suppress the hypertrophic differentiation of human iPSC-derived chondrocytes
Source: eLife. 2023 Feb 22;12:e71154. doi: 10.7554/eLife.71154 (PMC9949800; doi:10.7554/eLife.71154)
Supplement: Figure 5—source data 2. [file elife-71154-fig5-data2.zip]

Archive with 3 entries (2 files):
- Figure 5-Source Data 2-COL10A1/
- Figure 5-Source Data 2-COL10A1/Figure 5-Source Data 2-COL10A1 blot raw.tiff
- Figure 5-Source Data 2-COL10A1/Figure 5-Source Data 2-COL10A1 blot with labels.tif
